# Supplementary material for: Synthesis and Characterization of MgO Thin Films Obtained by Spray Technique for Optoelectronic Applications
Source: Nanomaterials (Basel). 2021 Nov 15;11(11):3076. doi: 10.3390/nano11113076 (PMC8618750; doi:10.3390/nano11113076)
Supplement: Supplementary file 1 [file nanomaterials-11-03076-s001.zip]

Archive with 1 entries (1 files):
- nanomaterials-1379990-supplementary.pdf
